# Supplementary material for: Time interval between hCG administration and oocyte retrieval and ART outcomes: an updated systematic review and meta-analysis
Source: Reprod Biol Endocrinol. 2023 Jul 3;21:61. doi: 10.1186/s12958-023-01110-9 (PMC10316642; doi:10.1186/s12958-023-01110-9)
Supplement: Supplementary file 10 — Additional file 10: Table SIa. ROB for oocyte maturation outcome. Table SIb. ROB for fertilization outcome. Table SIc. ROB for high-quality embryo outcome. Table SId. ROB for clinical pregnancy outcome. Table SIe. ROB for miscarriage outcome. [file 12958_2023_1110_MOESM10_ESM.zip]

Archive with 5 entries (5 files):
- Table SIa.jpg
- Table SIb.jpg
- Table SIc.jpg
- Table SId.jpg
- Table SIe.jpg
